# Supplementary material for: Optimisation of the Flame Spheroidisation Process for the Rapid Manufacture of Fe3O4-Based Porous and Dense Microspheres
Source: Molecules. 2023 Mar 9;28(6):2523. doi: 10.3390/molecules28062523 (PMC10053185; doi:10.3390/molecules28062523)
Supplement: Supplementary file 1 [file molecules-28-02523-s001.zip]

Archive with 1 entries (1 files):
- molecules-2237199-supplementary.pdf
